# Supplementary material for: Investigation on pretreatment method for the determination of rare earth elements in polymetallic mineral samples in Pan-Xi region by ICP-MS
Source: PLoS One. 2024 Jun 14;19(6):e0305559. doi: 10.1371/journal.pone.0305559 (PMC11178189; doi:10.1371/journal.pone.0305559)
Supplement: S1 Data — (XLSX) [file pone.0305559.s001.xlsx]

## Sheet: Correction effects of internal 
standard material	89Y	139La	140Ce	141Pr	146Nd	147Sm	153Eu	157Gd	159Tb	163Dy	165Ho	167Er	169Tm	172Yb	175Lu
	μg/g	μg/g	μg/g	μg/g	μg/g	μg/g	μg/g	μg/g	μg/g	μg/g	μg/g	μg/g	μg/g	μg/g	μg/g
GBW07451	23.1	43.1	81.4	8.11	32.3	8.11	1.12091	6.64466	0.706	5.115	1.08251	2.395	0.45717	2.621	0.46844
GBW07451	23.3	31.6	94.6	8.42	30.1	7.42	1.13645	5.79806	0.699	5.225	1.09217	2.322	0.36968	2.404	0.43218
GBW07451	23	40.1	89.8	8.74	31	8.74	1.10185	7.16699	0.806	5.166	0.890943	2.374	0.37246	2.347	0.47021
GBW07451	22.8	47.5	90.5	8.16	30.4	6.63	1.03541	6.5466	0.745	5.305	1.05806	2.289	0.41019	2.56	0.4858
GBW07451	23.4	35.5	89.4	8.72	29.6	6.72	1.12725	6.46214	0.709	5.286	1.12015	2.334	0.42735	2.914	0.45296
GBW07451	20.2	38.2	92.3	9.52	30.4	8.52	1.04624	7.31068	0.723	4.464	1.10757	2.487	0.42543	2.572	0.41774
GBW07451	23.8	47.9	89.6	8.53	28.8	7.53	1.12904	6.44175	0.708	5.427	1.01073	2.427	0.36624	2.629	0.48903
GBW07451	21.1	38.9	86.9	8.59	27.1	8.59	1.06511	6.2767	0.704	5.392	1.0356	2.671	0.40211	2.886	0.4728
GBW07451	23.4	40.6	98.4	8.65	30.4	5.65	1.11159	5.14078	0.917	5.463	0.867465	2.486	0.44455	2.701	0.47387
GBW07451	24.1	32.6	97.2	7.75	33.6	6.77	1.01709	6.62524	0.714	5.593	1.13054	2.531	0.38359	2.353	0.42769
GBW07451	22.6	35.4	89.3	8.61	29.4	7.61	1.05522	6.72621	0.71	5.417	1.0703	2.621	0.36527	2.621	0.46387
GBW07451	23.3	41.5	97.7	8.16	30.9	8.16	1.08939	6.01748	0.709	5.43	0.937451	2.44	0.39631	2.272	0.49662
Certified value（µg.g-1）	25	44	81	9.4	35	6.1	1.3	5.3	0.85	4.6	0.93	2.6	0.43	2.8	0.43
Measured value（µg.g-1）	22.8417	39.4083	91.425	8.49667	30.3333	7.5375	1.0863	6.42977	0.7375	5.27358	1.03362	2.44808	0.401696	2.57333	0.462601
ΔlgC	0.0392122	0.0478646	0.05258	0.0438793	0.0621479	0.0918975	0.0779952	0.0839198	0.0616569	0.059348	0.0458799	0.0261472	0.0295711	0.036662	0.031738
standard material	89Y	139La	140Ce	141Pr	146Nd	147Sm	153Eu	157Gd	159Tb	163Dy	165Ho	167Er	169Tm	172Yb	175Lu
	μg/g	μg/g	μg/g	μg/g	μg/g	μg/g	μg/g	μg/g	μg/g	μg/g	μg/g	μg/g	μg/g	μg/g	μg/g
GBW07451	24.2	43	80.1	8.09	33.7	6.64466	1.22	5.272	0.88093	4.827	0.965	2.73453	0.481018	2.653	0.44759
GBW07451	25	43.2	78	9.2	34.2	5.99806	1.16	5.16	0.87353	4.779	0.806	2.49348	0.434954	2.625	0.46112
GBW07451	24.8	43.4	81.8	9.53	33.6	6.16699	1.31	5.377	0.88529	4.684	0.872	2.75216	0.417305	2.635	0.40515
GBW07451	24.3	42.6	80.7	8.48	34.5	6.5466	1.24	5.093	0.89083	4.517	0.929	2.67596	0.406175	2.59	0.43318
GBW07451	25.3	42.1	81.5	8.96	34.6	6.46214	1.28	5.201	0.91473	4.736	0.859	2.82171	0.441427	2.914	0.42857
GBW07451	24.2	42.4	80.2	9.27	33.9	6.31068	1.34	5.194	0.83537	4.923	0.907	2.68053	0.493327	2.672	0.46925
GBW07451	25.3	43.4	77.8	9.35	32.7	6.44175	1.32	5.303	0.78587	4.615	0.897	2.62225	0.445145	2.729	0.43218
GBW07451	24.6	41.5	79.7	9.61	35.1	6.2767	1.25	5.337	0.84534	4.36	0.886	2.7327	0.425798	2.826	0.46194
GBW07451	24.7	45.2	81.2	8.89	33.4	6.14078	1.27	5.064	0.85992	4.816	0.972	2.54093	0.397517	2.701	0.4539
GBW07451	24.3	45.7	81.3	8.68	34.6	6.32524	1.22	5.313	0.87524	4.668	0.996	2.59426	0.475207	2.673	0.43224
GBW07451	24.9	42.4	78.5	9.5	35.4	6.32621	0.99	5.325	0.89099	4.776	0.919	2.53636	0.453581	2.621	0.44037
GBW07451	25.1	45.6	80.6	10.1	33.9	6.01748	1.31	5.21	0.8984	4.615	0.834	2.6723	0.410298	2.772	0.4566
Certified value（µg.g-1）	25	44	81	9.4	35	6.1	1.3	5.3	0.85	4.6	0.93	2.6	0.43	2.8	0.43
Measured value（µg.g-1）	24.725	43.375	80.1167	9.13833	34.1333	6.30477	1.2425	5.23742	0.869703	4.693	0.9035	2.65476	0.440146	2.70092	0.443507
ΔlgC	0.00480371	0.00621319	0.00476215	0.0122609	0.0108893	0.0143397	0.019647	0.00515874	0.00995221	0.00869272	0.0125548	0.00905249	0.0101284	0.0156468	0.0134325

## Sheet: Determination results of REE
Determination results of REE in GBW07408 and GBW07890 with three sample decomposition methods
closed acid dissolution method
standard material	89Y	139La	140Ce	141Pr	146Nd	147Sm	153Eu	157Gd	159Tb	163Dy	165Ho	167Er	169Tm	172Yb	175Lu
	μg/g	μg/g	μg/g	μg/g	μg/g	μg/g	μg/g	μg/g	μg/g	μg/g	μg/g	μg/g	μg/g	μg/g	μg/g
GBW07408	26.35	34.91	65.45	8.22	30.452	5.67172	1.06076	5.15	0.92686	4.61	0.965	2.53453	0.471018	2.653	0.451018
GBW07408	25.48	35.784	63.65	8.16	33.552	5.99916	1.1178	5.225	0.875254	4.507	0.906	2.51348	0.404954	2.925	0.404954
GBW07408	25.29	35.688	66.05	8.17	31.93	5.8406	1.09944	5.166	0.784721	4.823	0.872	2.63216	0.417305	2.635	0.387304
GBW07408	25.34	33.936	69.68	8.14	29.97	5.9408	1.15452	5.245	0.821712	4.471	0.929	2.60596	0.406175	2.89	0.386175
GBW07408	26.26	35.492	62.04	8.32	31.481	5.66632	1.26728	5.206	0.87773	4.527	0.889	2.82171	0.411427	2.814	0.441427
GBW07408	25.39	36.596	65.05	8.18	31.313	5.77212	1.0854	5.464	0.956828	4.908	0.907	2.66053	0.463328	2.772	0.393327
GBW07408	25.54	36.567	62.87	8.08	32.139	5.89676	1.10804	5.227	0.8909	4.628	0.897	2.60225	0.400145	2.629	0.395145
GBW07408	25.08	35.662	67.25	8.13	30.861	5.73932	1.20808	5.142	0.834548	4.561	0.886	2.7127	0.405798	2.796	0.384798
GBW07408	26.27	36.246	64.52	8.21	31.849	5.93972	1.14856	5.363	0.806851	4.864	0.972	2.84093	0.397517	2.701	0.427517
GBW07408	25.39	34.996	64.16	8.35	29.599	5.88464	1.17936	5.193	0.895724	4.46	0.996	2.50426	0.385207	2.613	0.395207
GBW07408	25.72	36.231	63.95	8.11	31.113	5.64192	1.1172	5.217	0.873099	4.619	0.919	2.52436	0.403581	2.621	0.393581
GBW07408	25.33	34.89	63.78	8.36	32.733	5.96908	1.16424	5.43	0.841391	4.594	0.864	2.6423	0.410298	2.772	0.390298
Certified value（µg.g-1）	26	36	66	8.3	32	5.9	1.2	5.4	0.89	4.8	0.97	2.8	0.46	2.8	0.43
Measured value（µg.g-1）	25.62	35.5832	64.8708	8.2025	31.416	5.83018	1.14256	5.25233	0.865468	4.631	0.916833	2.63293	0.414729	2.73508	0.404229
open acid dissolution with five acid method
standard material	89Y	139La	140Ce	141Pr	146Nd	147Sm	153Eu	157Gd	159Tb	163Dy	165Ho	167Er	169Tm	172Yb	175Lu
	μg/g	μg/g	μg/g	μg/g	μg/g	μg/g	μg/g	μg/g	μg/g	μg/g	μg/g	μg/g	μg/g	μg/g	μg/g
GBW07408	24.624	37.97	66.41	8.078	28.77	5.663	1.24	5.5954	0.86312	4.841	0.93636	2.5094	0.4644	2.819	0.43156
GBW07408	25.245	35.88	62.26	8.246	32.17	5.93	1.098	5.5144	0.84876	4.565	0.90504	2.6404	0.4083	2.65	0.41184
GBW07408	26.145	34.38	69.32	7.95	31.37	5.798	1.033	5.51896	0.85448	4.552	1.01304	2.6985	0.4361	2.691	0.44684
GBW07408	27.099	33.07	61.79	8.395	31.01	5.615	1.253	5.12244	0.90588	4.643	0.99576	2.5977	0.4118	2.734	0.43588
GBW07408	26.189	34.31	66.53	7.991	30.03	6.059	1.267	4.94076	0.8426	4.582	1.08972	2.8238	0.4036	2.812	0.40996
GBW07408	26.422	35.03	65.65	8.022	32.37	5.593	1.131	5.41288	0.84828	4.829	0.95472	2.6306	0.4628	2.908	0.40212
GBW07408	24.992	36.21	61.95	8.293	29.73	5.944	0.981	4.99024	0.86052	4.578	0.95148	2.674	0.4142	2.645	0.404712
GBW07408	27	35.02	64.47	8.389	34.93	6.042	1.087	5.69692	0.90912	4.744	0.97308	2.8252	0.4026	2.741	0.41212
GBW07408	26.343	36.77	59.4	8.145	28.48	5.897	1.1736	5.2304	0.89876	4.667	0.9072	2.5487	0.4137	2.826	0.40968
GBW07408	25.758	36.46	63.13	8.072	33.22	5.656	1.255	5.08364	0.85772	4.815	0.92772	2.8615	0.4629	2.901	0.42076
GBW07408	25.128	34.3	62.78	7.976	29.89	5.662	1.0781	5.22892	0.8322	4.687	0.81432	2.639	0.4227	2.637	0.395343
GBW07408	23.094	35.88	66.47	8.327	34.16	5.589	1.197	5.15588	0.85656	4.472	0.8154	2.5753	0.4381	2.648	0.398642
Certified value（µg.g-1）	26	36	66	8.3	32	5.9	1.2	5.4	0.89	4.8	0.97	2.8	0.46	2.8	0.43
Measured value（µg.g-1）	25.6699	35.44	64.18	8.157	31.3442	5.78733	1.14948	5.2909	0.864833	4.66458	0.94032	2.66867	0.428433	2.751	0.414955
alkali fusion with sodium peroxide method
standard material	89Y	139La	140Ce	141Pr	146Nd	147Sm	153Eu	157Gd	159Tb	163Dy	165Ho	167Er	169Tm	172Yb	175Lu
	μg/g	μg/g	μg/g	μg/g	μg/g	μg/g	μg/g	μg/g	μg/g	μg/g	μg/g	μg/g	μg/g	μg/g	μg/g
GBW07408	25.53	34.74	67.2	8.19776	32.66	5.8954	1.25304	5.2605	0.86805	4.87436	1.00692	2.8091	0.456184	2.6991	0.4196
GBW07408	26.01	33.92	65.34	8.34268	33.99	5.7144	1.18152	5.6122	0.91125	4.7994	1	2.7777	0.458291	2.6277	0.4296
GBW07408	26.03	37.51	66.61	8.3606	33.31	5.81896	1.1872	5.3477	0.9099	4.96516	0.973846	2.8933	0.469002	2.8433	0.4508
GBW07408	27.36	37.47	67.6	8.22648	31.63	6.12244	1.25348	5.2856	0.9288	4.78069	1.00077	2.9366	0.453129	2.7866	0.4529
GBW07408	25.7	40.13	62.82	8.1578	32.54	5.84076	1.20204	5.2366	0.85175	4.66906	1.00846	2.8925	0.46089	2.7425	0.4344
GBW07408	26.21	36.61	66.42	8.11492	29.76	5.87288	1.17504	5.3641	0.9179	5.00188	0.960769	2.7233	0.448009	2.7733	0.4275
GBW07408	24.25	37.01	68.8	8.17032	32.33	5.89024	1.2318	5.547	0.89235	4.85015	0.943077	2.8429	0.482683	2.6529	0.4551
GBW07408	27.23	35.14	63.71	8.15844	31.82	5.89692	1.18368	5.277	0.85995	5.03706	0.986923	2.8815	0.457938	2.9315	0.4511
GBW07408	27.68	34.86	68.01	8.33836	29.31	5.7904	1.24312	5.6364	0.88155	5.11631	0.994615	2.9331	0.476503	2.7831	0.419
GBW07408	25.84	35.16	66.45	8.41956	31.09	5.73364	1.1934	5.4039	0.8694	5.01871	0.981538	3.0281	0.463152	2.9581	0.4228
GBW07408	26.25	39.26	71.58	8.3204	29.55	6.02892	1.25984	5.1653	0.85945	4.84169	0.972308	2.7714	0.472412	2.6214	0.4459
GBW07408	27.9	35.1	72.75	8.093	30.61	5.65588	1.22364	5.3692	0.87725	5.01031	0.96	3.0167	0.45584	2.8867	0.4173
Certified value（µg.g-1）	26	36	66	8.3	32	5.9	1.2	5.4	0.89	4.8	0.97	2.8	0.46	2.8	0.43
Measured value（µg.g-1）	26.3325	36.4092	67.2742	8.24169	31.55	5.85507	1.21565	5.37546	0.885633	4.91373	0.982436	2.87552	0.462836	2.77552	0.4355
closed acid dissolution method
standard material	89Y	139La	140Ce	141Pr	146Nd	147Sm	153Eu	157Gd	159Tb	163Dy	165Ho	167Er	169Tm	172Yb	175Lu
	μg/g	μg/g	μg/g	μg/g	μg/g	μg/g	μg/g	μg/g	μg/g	μg/g	μg/g	μg/g	μg/g	μg/g	μg/g
GBW07890	94.5	6508.8	9415.4	806.7	2232.2	207.5	38.79	67.3	5.34	24.23	3.711	8.528	1.14304	7.6	1.063
GBW07890	92.4	6494.2	9411.6	803	2272.4	204	39.96	66.9	5.16	24.12	3.833	8.737	1.12152	6.997	1.107
GBW07890	97.9	6499.5	9418	793.2	2224.3	220.2	41.72	68.7	5.29	25.05	3.929	8.497	1.0772	7.068	1.079
GBW07890	90.2	6510.7	9419.9	804.4	2328.4	211	40.45	69.7	5.14	25.24	3.847	8.698	1.11348	7.752	1.044
GBW07890	98.4	6493.8	9430.9	817.2	2259.5	210.7	38.94	73.8	5.08	24.34	3.788	8.487	1.19204	7.162	1.067
GBW07890	94.9	6504	9323.8	805.5	2230.9	203.8	39.2	71.1	5.16	23.69	3.861	8.578	1.15504	7.089	1.052
GBW07890	96.1	6505.2	9428.5	802.4	2235.7	210.6	38.97	77.1	5.12	25.78	3.831	8.601	1.1318	7.658	1.138
GBW07890	95.5	6495.9	9427.9	803.6	2258.7	223.9	39.98	75.6	4.98	24.79	3.93	8.609	1.18368	7.211	1.068
GBW07890	94.3	6507.5	9425	809.1	2333.5	205.5	40.57	76	5.09	25.03	4.047	8.535	1.16312	7.016	1.122
GBW07890	91.6	6503.3	9534.5	811.6	2261.6	206.8	39.1	75.2	5.07	24.46	3.896	8.711	1.0934	6.986	1.049
GBW07890	95.3	6499.6	9436.9	826.8	2249.6	211.4	40.24	75.4	5.31	26	3.932	8.536	1.13984	7.347	1.051
GBW07890	93.4	6515.4	9442.7	806.3	2264	207.1	41.41	74.3	4.99	24.55	3.892	8.609	1.10364	7.171	1.044
Certified value（µg.g-1）	97.7	6580	9500	824	2320	219	41.3	74.7	5.27	25.4	3.99	8.71	1.16	7.43	1.11
Measured value（µg.g-1）	94.5417	6503.16	9426.26	807.483	2262.57	210.208	39.9442	72.5917	5.14417	24.7733	3.87475	8.59383	1.13482	7.25475	1.07367
open acid dissolution with five acid method
standard material	89Y	139La	140Ce	141Pr	146Nd	147Sm	153Eu	157Gd	159Tb	163Dy	165Ho	167Er	169Tm	172Yb	175Lu
	μg/g	μg/g	μg/g	μg/g	μg/g	μg/g	μg/g	μg/g	μg/g	μg/g	μg/g	μg/g	μg/g	μg/g	μg/g
GBW07890	95.4	6565.3	9384.4	805.3	2294.2	197.5	38.9	73.9	5.23	24.62	4.113	8.728	1.175	7.226	1.05
GBW07890	96.5	6534.8	9380.6	797.2	2284.4	200.5	41.9	71.5	5.11	25.5	3.969	8.611	1.173	7.424	1.16
GBW07890	94.5	6512.5	9387	801.3	2276.3	220.2	38.6	73.3	5.09	26.34	4.086	8.585	1.16	7.329	1.02
GBW07890	95.6	6498.3	9388.9	800.4	2270.4	204	42.4	74.3	5.05	25.78	4.075	8.578	1.153	7.378	1.05
GBW07890	96	6484.4	9399.8	790.9	2271.5	213.7	43	78.4	5.15	24.44	4.126	8.684	1.147	7.18	0.99
GBW07890	94.4	6462.6	9293.1	800.4	2272.9	202.8	40.2	75.7	4.89	25.86	4.094	8.557	1.145	7.163	1.13
GBW07890	93.8	6468.2	9397.4	791.6	2267.7	206.6	39.4	71.7	5.33	23.99	4.062	8.752	1.142	7.274	1.14
GBW07890	95.4	6462.5	9396.8	796.6	2270.7	223.9	40.6	73.2	5.55	25.21	3.984	8.548	1.139	7.237	1.12
GBW07890	96.8	6474.4	9393.9	809.8	2275.5	195.5	40.8	71.6	4.97	24.76	4.021	8.556	1.134	7.256	1.18
GBW07890	96.3	6462.6	9503.1	802.3	2273.6	206.8	40	70.8	5.31	25.86	4.084	8.553	1.14	7.424	1.11
GBW07890	98.5	6461.6	9405.8	827	2271.6	211.4	39.2	70.2	5.23	23.27	3.963	8.552	1.128	7.446	1.06
GBW07890	97.8	6451.3	9411.6	801.3	2276	203.1	38.7	76.9	5.16	24.45	4.095	8.738	1.136	7.427	1.12
Certified value（µg.g-1）	97.7	6580	9500	824	2320	219	41.3	74.7	5.27	25.4	3.99	8.71	1.16	7.43	1.11
Measured value（µg.g-1）	95.9167	6486.54	9395.2	802.008	2275.4	207.167	40.3083	73.4583	5.1725	25.0067	4.056	8.62017	1.14767	7.31367	1.09417
alkali fusion with sodium peroxide method
standard material	89Y	139La	140Ce	141Pr	146Nd	147Sm	153Eu	157Gd	159Tb	163Dy	165Ho	167Er	169Tm	172Yb	175Lu
	μg/g	μg/g	μg/g	μg/g	μg/g	μg/g	μg/g	μg/g	μg/g	μg/g	μg/g	μg/g	μg/g	μg/g	μg/g
GBW07890	98.1	6613.8	9382.6	828.4	2310.2	223.4	42.2	75.431	5.155	24.87	3.94	8.684	1.128	7.495	1.087
GBW07890	97.9	6569.2	9472.3	819.9	2350.4	220.5	41.1	75.637	5.253	25.819	4.031	8.796	1.129	7.494	1.115
GBW07890	99.1	6604.5	9460.9	821.4	2342.3	219.2	40.5	73.399	5.24	26.66	3.919	8.681	1.132	7.551	1.107
GBW07890	97.9	6625.7	9460.9	824.9	2306.4	218.1	42.4	75.087	5.233	25.805	3.896	8.695	1.142	7.479	1.098
GBW07890	96.4	6598.8	9455	822.7	2357.5	216.9	39.5	76.338	5.267	25.77	3.953	8.843	1.144	7.492	1.094
GBW07890	97.9	6619	9440.1	825.6	2338.9	217.3	39.6	76.142	5.325	25.796	3.962	8.797	1.137	7.572	1.092
GBW07890	100	6610.2	9438.2	819.3	2343.7	215.5	38.7	75.148	5.282	25.745	3.933	8.757	1.149	7.481	1.089
GBW07890	99.1	6600.9	9449	808.8	2346.7	215.5	41.4	75.338	5.179	25.918	3.888	8.676	1.166	7.367	1.091
GBW07890	99.1	6612.5	9437.3	815.1	2341.5	216.9	40.7	77.324	5.219	26.038	3.907	8.823	1.153	7.449	1.119
GBW07890	98.1	6608.3	9442.3	818.3	2349.6	215.4	41.8	75.046	5.19	26.251	3.901	8.697	1.16	7.377	1.084
GBW07890	101.1	6624.6	9539.7	807.2	2347.6	219.7	40.9	75.427	5.208	25.755	3.996	8.741	1.157	7.489	1.087
GBW07890	98.2	6620.4	9442.6	816.2	2352.7	215.3	41.1	73.323	5.216	24.945	3.935	8.788	1.168	7.476	1.085
Certified value（µg.g-1）	97.7	6580	9500	824	2320	219	41.3	74.7	5.27	25.4	3.99	8.71	1.16	7.43	1.11
Measured value（µg.g-1）	98.575	6608.99	9451.74	818.983	2340.62	217.808	40.825	75.3033	5.23058	25.781	3.93842	8.74817	1.14708	7.47683	1.09645

## Sheet: Detection limit
sample number	89Y	139La	140Ce	141Pr	146Nd	147Sm	153Eu	157Gd	159Tb	163Dy	165Ho	167Er	169Tm	172Yb	175Lu
	μg/g	μg/g	μg/g	μg/g	μg/g	μg/g	μg/g	μg/g	μg/g	μg/g	μg/g	μg/g	μg/g	μg/g	μg/g
blank	0.034	0.0362	0.1221	0.102868	0.069	0.064	0.004	0.112868	0.078	0.064	0.083	0.2546	0.482	0.035	0.0589
blank	0.035	0.02068	0.10158	0.111872	0.057	0.07	0.004	0.091872	0.066	0.068	0.085	0.2514	0.468	0.029	0.0446
blank	0.036	0.02876	0.1276	0.108984	0.032	0.071	0.002	0.108984	0.055	0.071	0.082	0.2488	0.443	0.03	0.0239
blank	0.029	0.023072	0.1158	0.088076	0.063	0.066	0.003	0.088076	0.062	0.066	0.085	0.2482	0.459	0.022	0.0408
blank	0.019	0.04384	0.1355	0.09094	0.047	0.058	0.006	0.09094	0.047	0.07	0.086	0.2406	0.468	0.02	0.0276
blank	0.031	0.03392	0.145	0.098172	0.058	0.066	0.004	0.098172	0.062	0.066	0.085	0.2486	0.463	0.027	0.0431
blank	0.033	0.02534	0.121	0.106496	0.032	0.069	0.002	0.118496	0.051	0.059	0.081	0.2512	0.458	0.038	0.0293
blank	0.028	0.01784	0.1056	0.080844	0.037	0.067	0.016	0.080844	0.049	0.067	0.088	0.2468	0.456	0.037	0.0189
blank	0.015	0.0392	0.1424	0.09782	0.041	0.079	0.003	0.09782	0.058	0.071	0.051	0.2552	0.441	0.016	0.0196
blank	0.043	0.01892	0.11184	0.101436	0.035	0.061	0.003	0.101436	0.043	0.061	0.07	0.249	0.424	0.025	0.0235
blank	0.016	0.02062	0.138	0.106108	0.036	0.05	0.013	0.0776108	0.063	0.06	0.081	0.2494	0.458	0.034	0.0198
blank	0.025	0.04718	0.1162	0.098524	0.044	0.06	0.003	0.098524	0.054	0.056	0.088	0.2458	0.446	0.018	0.0345
standard deviation	0.00856349	0.0101813	0.014296	0.00908441	0.0128166	0.00735414	0.00449495	0.0122879	0.00961375	0.00496274	0.0104138	0.00389436	0.0152106	0.00752521	0.0125335
Detection limit（µg.g-1）	0.0256905	0.0305438	0.042888	0.0272532	0.0384498	0.0220624	0.0134848	0.0368638	0.0288413	0.0148882	0.0312414	0.0116831	0.0456319	0.0225756	0.0376004

## Sheet: Precision and accuracy tests
standard material	89Y	139La	140Ce	141Pr	146Nd	147Sm	153Eu	157Gd	159Tb	163Dy	165Ho	167Er	169Tm	172Yb	175Lu
	μg/g	μg/g	μg/g	μg/g	μg/g	μg/g	μg/g	μg/g	μg/g	μg/g	μg/g	μg/g	μg/g	μg/g	μg/g
GBW07107	26.35	60.71	105.45	13.24	48.8	8.11	1.82319	6.64466	1.12091	5.115	0.965	2.53453	0.481018	2.653	0.461018
GBW07107	25.78	61.784	107.65	14.06	50.97	8.42	1.75512	5.79806	1.11645	5.225	0.906	2.59348	0.434954	2.625	0.404954
GBW07107	25.66	62.688	106.05	13.77	47.08	8.74	1.73864	6.16699	1.12185	5.166	0.872	2.75216	0.417305	2.635	0.417305
GBW07107	26.34	61.636	109.68	13.74	50.77	8.16	1.73452	6.5466	1.03541	5.305	0.929	2.67596	0.406175	2.59	0.386175
GBW07107	26.31	62.492	110.05	13.72	48.95	8.72	1.71598	6.46214	1.12725	5.286	0.859	2.52171	0.441427	2.614	0.441427
GBW07107	26.39	59.796	105.05	13.78	49.03	8.52	1.81598	6.31068	1.04624	5.464	0.907	2.68053	0.493327	2.572	0.383327
GBW07107	25.94	61.567	112.37	14.08	48.83	8.53	1.7613	6.44175	1.12904	5.427	0.897	2.60225	0.445145	2.629	0.395145
GBW07107	26.48	61.662	113.05	13.79	48.14	8.59	1.67375	6.2767	1.06511	5.392	0.886	2.7327	0.425798	2.596	0.375798
GBW07107	26.17	62.246	114.98	13.86	46.31	8.65	1.79426	6.14078	1.11159	5.463	0.972	2.54093	0.397517	2.701	0.427517
GBW07107	25.79	61.796	115.66	13.95	50.29	8.77	1.70568	6.62524	1.01709	5.593	0.996	2.59426	0.385207	2.613	0.435207
GBW07107	25.72	61.031	113.05	13.89	49.37	8.61	1.77169	6.72621	1.05522	5.417	0.919	2.53636	0.453581	2.621	0.423581
GBW07107	26.33	62.39	113.78	13.36	50.43	8.16	1.83658	6.01748	1.08939	5.43	0.834	2.6723	0.410298	2.572	0.470298
Certified value（µg.g-1）	26	62	109	13.6	48	8.4	1.7	6.7	1.02	5.1	0.98	2.7	0.43	2.6	0.41
Measured value（µg.g-1）	26.105	61.6498	110.568	13.77	49.0808	8.49833	1.76056	6.34644	1.0863	5.35692	0.911833	2.61976	0.432646	2.61842	0.418479
RSD%	1.24067	1.45171	3.78692	2.25524	3.79675	3.06386	4.75122	6.91778	7.85787	5.92888	8.75726	4.30834	7.60068	1.56408	7.7483
ΔlgC	0.00175035	0.00245978	0.00620427	0.00539503	0.00967069	0.00505448	0.0152013	0.0235446	0.0273479	0.0213447	0.0313106	0.0131017	0.0026643	0.00306541	0.00889022
GBW07891	115.156	382.488	633.5	65.0342	226.285	30.37	4.367	23.91	3.36	21.46	3.991	11.05	1.71	11.05	1.71
GBW07891	111.338	384.033	630.7	65.4462	219.066	30.26	4.552	23.84	3.375	21.33	3.903	10.79	1.784	10.79	1.784
GBW07891	118.216	373.285	629.2	64.684	195.967	29.54	4.675	24.13	3.214	21.46	3.958	10.88	1.788	10.88	1.688
GBW07891	117.196	358.728	629.3	65.4256	196.173	29.71	4.547	24.75	3.455	21.13	3.935	11.69	1.636	11.69	1.636
GBW07891	117.094	362.573	631.6	63.6025	215.452	30.13	4.603	24.08	3.209	20.75	4.01	10.95	1.792	11.65	1.692
GBW07891	110.196	387.535	625.5	64.581	199.263	31.36	4.617	24.45	3.187	21.8	4.079	10.65	1.796	10.65	1.696
GBW07891	117.094	392.376	620.2	62.8918	206.482	29.78	4.587	24.08	3.276	21.08	3.948	10.95	1.867	10.95	1.667
GBW07891	117.298	354.539	623.9	62.7476	219.658	29.24	4.528	23.84	3.385	20.85	3.992	11.7	1.692	10.7	1.692
GBW07891	115.87	376.187	617.4	63.8806	197.718	29.63	4.565	24.31	3.155	21.18	3.981	11.02	1.846	11.02	1.646
GBW07891	117.196	390.831	612.6	62.5416	214.628	29.55	4.556	24.6	3.171	21.14	4.131	10.92	1.796	10.92	1.596
GBW07891	115.564	385.672	623.8	63.6128	215.04	28.9	4.543	23.99	3.203	21.04	4.026	10.89	1.731	10.89	1.731
GBW07891	116.584	366.29	623.4	63.0051	219.482	28.42	4.544	24.21	3.436	20.88	4.065	10.81	1.69	11.81	1.69
Certified value（µg.g-1）	113	365	647	67.2	216	30.9	4.4	23.7	3.41	21	4.04	11.5	1.78	11.6	1.68
Measured value（µg.g-1）	115.734	376.211	625.092	63.9544	210.435	29.7408	4.557	24.1825	3.2855	21.175	4.00158	11.025	1.76067	11.0833	1.68567
RSD%	3.34695	4.79544	3.66468	5.2825	5.65837	4.61368	4.0761	2.46305	4.99042	1.66722	1.89821	5.18408	4.02781	5.79437	2.85703
ΔlgC	0.0103806	0.0131391	0.0149606	0.0214987	0.0113368	0.0166053	0.0152264	0.00875285	0.0161529	0.00360412	0.0041495	0.0183192	0.00474286	0.0197876	0.00146242
GBW07893	134.35	10333.4	15014.4	1220.41	3353.72	286.285	55.1314	110.123	6.53045	30.35	4.967	8.151	1.017	5.99666	0.805
GBW07893	134.17	10334.4	15015.4	1221.41	3354.72	287.285	56.1314	111.123	6.69426	29.77	4.852	8.199	1.0165	6.04507	0.906
GBW07893	132.64	10335.4	15016.4	1222.41	3355.72	288.285	57.1314	112.123	6.78303	28.13	4.675	8.176	1.03	5.8654	0.872
GBW07893	132.15	10336.4	15017.4	1223.41	3356.72	289.285	58.1314	113.123	6.78303	27.73	4.547	8.486	1.0162	6.07185	0.829
GBW07893	132.29	10337.4	15018.4	1224.41	3357.72	290.285	59.1314	114.123	6.82147	27.71	4.603	8.292	1.019	5.94901	0.899
GBW07893	132.37	10338.4	15019.4	1225.41	3358.72	299.263	60.1314	115.123	6.98436	28.56	4.617	8.311	1.019	6.06773	0.907
GBW07893	132.31	10239.4	15020.4	1226.41	3359.72	300.263	62.6755	116.123	6.98253	28.21	4.587	8.157	1.186	6.05949	0.897
GBW07893	131.29	10340.4	15021.4	1227.41	3360.72	301.263	61.9545	120.109	6.95965	27.66	4.528	8.151	1.0199	6.13983	0.886
GBW07893	130.81	10341.4	15022.4	1228.41	3361.72	302.263	57.2214	121.109	7.01548	27.84	4.565	8.349	1.0207	6.16352	0.972
GBW07893	130.89	10542.4	15023.4	1229.41	3362.72	303.263	62.0472	122.109	6.89742	28.05	4.556	8.524	1.0157	6.06876	0.996
GBW07893	131.18	10433.4	15024.4	1230.41	3363.72	304.263	60.8394	123.109	7.14085	27.95	4.543	8.176	1.0199	6.16764	0.919
GBW07893	130.95	10444.4	15025.4	1231.41	3364.72	305.263	60.9012	124.109	7.02005	28.22	4.544	8.18	1.02	6.08936	0.904
Certified value（µg.g-1）	133	10400	15000	1220	3390	313	58.9	116	7.06	30.3	4.37	8.22	1.03	6.01	0.944
Measured value（µg.g-1）	132.117	10363	15019.9	1225.91	3359.22	296.439	59.2856	116.867	6.88438	28.3483	4.632	8.26267	1.03333	6.05703	0.899333
RSD%	1.13594	0.824342	0.14091	0.585956	0.954284	6.01511	4.32033	4.3691	3.52908	7.28752	7.01339	1.6916	4.69415	1.66895	7.41209
ΔlgC	0.00289403	0.00154672	0.000576939	0.00209876	0.00396125	0.0236092	0.00283417	0.00323371	0.0109397	0.0289151	0.0252871	0.00224842	0.00139971	0.00338501	0.0210513
